# Supplementary material for: A Versatile Viral System for Expression and Depletion of Proteins in Mammalian Cells
Source: PLoS One. 2009 Aug 6;4(8):e6529. doi: 10.1371/journal.pone.0006529 (PMC2717805; doi:10.1371/journal.pone.0006529)
Supplement: File S1 — Vector maps and sequences (5.49 MB ZIP) [file pone.0006529.s005.zip]

Archive with 106 entries (106 files):
- pEF-ENTR A, B, C map and MCS.pdf
- pEF_ENTR A (696-6).seq
- pEF_ENTR B (708-1).seq
- pEF_ENTR C (709-1).seq
- pENTR FKBP12DD N and C-term maps and MCS.pdf
- pENTR GFP N and C maps and MCS.pdf
- pENTR1A eGFP-N2 (FR1).seq
- pENTR1A no ccdb (w48-1) map and MCS.pdf
- pENTR1A no ccDB (w48-1).seq
- pENTR1A NTAP-A,B,C map and MCS.pdf
- pENTR1A_NTAP-A (w322-1).seq
- pENTR1A_NTAP-B (w323-1).seq
- pENTR1A_NTAP-C (w324-1).seq
- pENTR1A_pSM2 (CMV) (w57-1).seq
- pENTR1A_pSM2 (CMV) GFP  (w513-1).seq
- pENTR1A_pSM2 (CMV_TO) (w55-1).seq
- pENTR1A_pSM2 (U6) (w51-1).seq
- pENTR1A_pSUPER+ (575-1).seq
- pENTR1A_pTER+ (430-1).seq
- pENTR4 -FLAG (210-2).seq
- pENTR4 eGFP-C1 (w392-1).seq
- pENTR4 eGFP-C3 (w393-1).seq
- pENTR4 FKBP12DD C-term (w350-2).seq
- pENTR4 FKBP12DD N-term A (B3-1).seq
- pENTR4 FKBP12DD N-term B (w385-4).seq
- pENTR4 FKBP12DD N-term C (w385-10).seq
- pENTR4 HA myc nuc (w557-1).seq
- pENTR4 no ccdb (686-1) map and MCS.pdf
- pENTR4 no ccDB (686-1).seq
- pENTR4 nuc myc (w556-1).seq
- pENTR4-FLAG (w210-2) map and MCS.pdf
- pENTR4-GST-6P-1 (w487-1).seq
- pENTR4-GST-6P-1 (w487-1)map and MCS.pdf
- pENTR4-HA-nuc-myc (w557-1) map and MCS.pdf
- pENTR4-nuc-myc (w556-1)map and MCS.pdf
- pENTR4-V5 (w71-3) map and MCS.pdf
- pENTR4-V5 (w71-3).seq
- pENTR4-V5_2 (w234-1) map and MCS.pdf
- pENTR4-V5_2 (w234-1).seq
- pENTR4-V5_2 Ubc9 (w345-2) map and MCS.pdf
- pENTR4-V5_2_Ubc9 (w345-2).seq
- pENTR_pSM2 series.pdf
- pENTR_pSUPER+ (575-1).pdf
- pENTR_pTER+ (430-1).pdf
- pLenti CMV Blast DEST (706-1).pdf
- pLenti CMV Blast DEST (706-1).seq
- pLenti CMV GFP DEST (736-1).pdf
- pLenti CMV GFP DEST (736-1).seq
- pLenti CMV Hygro DEST (w117-1).pdf
- pLenti CMV Hygro DEST (w117-1).seq
- pLenti CMV Neo DEST (705-1).pdf
- pLenti CMV Neo DEST (705-1).seq
- pLenti CMV Puro DEST (w118-1).pdf
- pLenti CMV Puro DEST (w118-1).seq
- pLenti CMV TetR Blast (716-1).pdf
- pLenti CMV TetR Blast (716-1).seq
- pLenti CMV_TO DEST (775-1).pdf
- pLenti CMV_TO DEST (no antibio) (775-1).seq
- pLenti CMV_TO DEST GFP-Zeo (719-1).seq
- pLenti CMV_TO DEST hygro (693-2).seq
- pLenti CMV_TO DEST neo (685-3).seq
- pLenti CMV_TO DEST puro (670-1).seq
- pLenti CMV_TO DEST Zeo (644-1).seq
- pLenti CMV_TO GFP-Zeo DEST (719-1).pdf
- pLenti CMV_TO Hygro DEST (693-2).pdf
- pLenti CMV_TO Neo DEST (685-3).pdf
- pLenti CMV_TO Puro DEST (670-1).pdf
- pLenti CMV_TO Zeo DEST (644-1).pdf
- pLenti PGK Blast DEST (w524-1).pdf
- pLenti PGK Blast DEST (w524-1).seq
- pLenti PGK Hygro DEST (w530-1).pdf
- pLenti PGK Hygro DEST (w530-1).seq
- pLenti PGK Neo DEST (w531-1).pdf
- pLenti PGK Neo DEST (w531-1).seq
- pLenti PGK Puro DEST (w529-2).pdf
- pLenti PGK Puro DEST (w529-2).seq
- pLenti X1 GFP-Zeo DEST (720-2).pdf
- pLenti X1 GFP-Zeo DEST (720-2).seq
- pLenti X1 Puro DEST (694-6).pdf
- pLenti X1 Puro DEST (694-6).seq
- pLenti X1 Zeo DEST (668-1).pdf
- pLenti X1 Zeo DEST (668-1).seq
- pLenti X2 Blast DEST (w46-2).pdf
- pLenti X2 Blast DEST (w46-2).seq
- pLenti X2 Hygro DEST (w17-1).pdf
- pLenti X2 Hygro DEST (w17-1).seq
- pLenti X2 Neo DEST (w18-1).pdf
- pLenti X2 Neo DEST (w18-1).seq
- pLenti X2 Puro DEST (w16-1).pdf
- pLenti X2 Puro DEST (w16-1).seq
- pLenti X2 Zeo DEST (749-3).pdf
- pLenti X2 Zeo DEST (749-3).seq
- pQCXIB CMV_TO DEST (w320-1).pdf
- pQCXIB CMV_TO DEST (w320-1).seq
- pQCXIH CMV_TO DEST (w382-1).pdf
- pQCXIH CMV_TO DEST (w382-1).seq
- pQCXIN CMV_TO DEST (w383-1).pdf
- pQCXIN CMV_TO DEST (w383-1).seq
- pQCXIN X2 DEST (w310-1).pdf
- pQCXIN X2 DEST (w310-1).seq
- pQCXIP X2 DEST (w270-1).pdf
- pQCXIP X2 DEST (w270-1).seq
- pQCXIZ CMV_TO DEST (w321-2).seq
- pQCXIZ CMV_TO DEST(w321-2).pdf
- pQCXP CMV_TO DEST (w360-1).pdf
- pQCXP CMV_TO DEST (w360-1).seq
