# Supplementary material for: A Versatile Viral System for Expression and Depletion of Proteins in Mammalian Cells
Source: PLoS One. 2009 Aug 6;4(8):e6529. doi: 10.1371/journal.pone.0006529 (PMC2717805; doi:10.1371/journal.pone.0006529)
Supplement: File S1 — Vector maps and sequences (5.49 MB ZIP) [file pone.0006529.s005.zip › pENTR1A_pSUPER+ (575-1).seq]

Created: Sunday, April 18, 2004 3:03 PM
^^
CTTTCCTGCGTTATCCCCTGATTCTGTGGATAACCGTATTACCGCTAGCATGGATCTCGGGGACGTCTAACTACTAAGCGAGAGTAGGGAACTGCCAGGCATCAAATAAAACGAAAGGCTCAGTCGGAAGACTGGGCCTTTCGTTTTATCTGTTGTTTGTCGGTGAACGCTCTCCTGAGTAGGACAAATCCGCCGGGAGCGGATTTGAACGTTGTGAAGCAACGGCCCGGAGGGTGGCGGGCAGGACGCCCGCCATAAACTGCCAGGCATCAAACTAAGCAGAAGGCCATCCTGACGGATGGCCTTTTTGCGTTTCTACAAACTCTTCCTGTTAGTTAGTTACTTAAGCTCGGGCCCCAAATAATGATTTTATTTTGACTGATAGTGACCTGTTCGTTGCAACAAATTGATAAGCAATGCTTTTTTATAATGCCAACTTTGTACAAAAAAGCAGGCTCCACCATGGGAACCAATTCAGTCGACTggatcccccgggctgcaggaattcgaacgctgacgtcatcaacccgctccaaggaatcgcgggcccagtgtcactaggcgggaacacccagcgcgcgtgcgccctggcaggaagatggctgtgagggacaggggagtggcgccctgcaatatttgcatgtcgctatgtgttctgggaaatcaccataaacgtgaaatgtctttggatttgggaatcttataagttctgtatgagaccacAGATCTCGGCGTTGTGCATGTCGGGCGACTGCTCCATGATCTTGCGCCGCTCGATCTGCGACCACACCATAAAGGCGTTCATGGGCCGCTTGATGTGGCCACTGGGCGTCTTGCACCAGCTGGGGTCGTCCGCCTTGCCGCCCGTCGACGCGGTGGAGCCAGGCGTCGGGGAGGACGCGATGCCCAGCTCCAGGCCGGCGCCCGAGTCCGAGCTCTCCCCGGCCAGCAGAGCCTCAGTGTTCTCCGCGTTGTTGGTCTGTTGTACCATGGCCCCGGCTTGCCGGGCGCCCACGCGCGCTCACACGCTCGCGGCGCGGTCGCCGGGCCCTGCGGGCTCCCCGGGGCGGAGACCAGGGTCCCCTGAGCGGCGCGCGGGCCAGGGGCGGCCGCCTCCCGCCGCCAACCTAGAGTCCCCGAGGCCCTCCGTCCTCCCTCACCGCTGAAGTGCTCCCTGCGGGCACCGAGGCTGGAGTCGGCCGCGGCGAGGAGTTTCTCCAAACGTTGGTAGCCGGAGTATCTTCCAAACGCAAGTTTCTCGCCGCCTCCGGGGCAAGTCTTTCCCCCACCCCTTTCCCTGAAGCAGTCGATTGCAGTTCACGAGAGCTCGCGGTAGCTCAGGAAAGCGACATCGTCTCTAGCGCCTAAGTCCCTTTCCTGCAGTGCAAAGCCAAAGCGACTCTGGCTCCGGGACTCTCTGTGGGCGGAATCGGCGCTGAGGAGTTGGTGCAATTATTTTGTTGCAAGGTAGGAAGCCAAGAAGCTTatcgataccgtcgacctcgagATATCTAGACCCAGCTTTCTTGTACAAAGTTGGCATTATAAGAAAGCATTGCTTATCAATTTGTTGCAACGAACAGGTCACTATCAGTCAAAATAAAATCATTATTTGCCATCCAGCTGCAGCTCTGGCCCGTGTCTCAAAATCTCTGATGTTACATTGCACAAGATAAAAATATATCATCATGAACAATAAAACTGTCTGCTTACATAAACAGTAATACAAGGGGTGTTATGAGCCATATTCAACGGGAAACGTCGAGGCCGCGATTAAATTCCAACATGGATGCTGATTTATATGGGTATAAATGGGCTCGCGATAATGTCGGGCAATCAGGTGCGACAATCTATCGCTTGTATGGGAAGCCCGATGCGCCAGAGTTGTTTCTGAAACATGGCAAAGGTAGCGTTGCCAATGATGTTACAGATGAGATGGTCAGACTAAACTGGCTGACGGAATTTATGCCTCTTCCGACCATCAAGCATTTTATCCGTACTCCTGATGATGCATGGTTACTCACCACTGCGATCCCCGGAAAAACAGCATTCCAGGTATTAGAAGAATATCCTGATTCAGGTGAAAATATTGTTGATGCGCTGGCAGTGTCCCTGCGCCGGTTGCATTCGATTCCTGTTTGTAATTGTCCTTTTAACAGCGATCGCGTATTTCGTCTCGCTCAGGCGCAATCACGAATGAATAACGGTTTGGTTGATGCGAGTGATTTTGATGACGAGCGTAATGGCTGGCCTGTTGAACAAGTCTGGAAAGAAATGCATAAACTTTTGCCATTCTCACCGGATTCAGTCGTCACTCATGGTGATTTCTCACTTGATAACCTTATTTTTGACGAGGGGAAATTAATAGGTTGTATTGATGTTGGACGAGTCGGAATCGCAGACCGATACCAGGATCTTGCCATCCTATGGAACTGCCTCGGTGAGTTTTCTCCTTCATTACAGAAACGGCTTTTTCAAAAATATGGTATTGATAATCCTGATATGAATAAATTGCAGTTTCATTTGATGCTCGATGAGTTTTTCTAATCAGAATTGGTTAATTGGTTGTAACATTATTCAGATTGGGCCCCGTTCCACTGAGCGTCAGACCCGGTAGAAAAGATCAAAGGATCTTCTTGAGATCCTTTTTTTCTGCGCGTAATCTGCTGCTTGCAAACAAAAAAACCACCGCTACCAGCGGTGGTTTGTTTGCCGGATCAAGAGCTACCAACTCTTTTTCCGAAGGTAACTGGCTTCAGCAGAGCGCAGATACCAAATACTGTTCTTCTAGTGTAGCCGTAGTTAGGCCACCACTTCAAGAACTCTGTAGCACCGCCTACATACCTCGCTCTGCTAATCCTGTTACCAGTGGCTGCTGCCAGTGGCGATAAGTCGTGTCTTACCGGGTTGGACTCAAGACGATAGTTACCGGATAAGGCGCAGCGGTCGGGCTGAACGGGGGGTTCGTGCACACAGCCCAGCTTGGAGCGAACGACCTACACCGAACTGAGATACCTACAGCGTGAGCTATGAGAAAGCGCCACGCTTCCCGAAGGGAGAAAGGCGGACAGGTATCCGGTAAGCGGCAGGGTCGGAACAGGAGAGCGCACGAGGGAGCTTCCAGGGGGAAACGCCTGGTATCTTTATAGTCCTGTCGGGTTTCGCCACCTCTGACTTGAGCGTCGATTTTTGTGATGCTCGTCAGGGGGGCGGAGCCTATGGAAAAACGCCAGCAACGCGGCCTTTTTACGGTTCCTGGCCTTTTGCTGGCCTTTTGCTCACATGTT
